# Supplementary material for: Characterization of Vitronectin Effect in 3D Ewing Sarcoma Models: A Digital Microscopic Analysis of Two Cell Lines
Source: Cancers (Basel). 2024 Sep 30;16(19):3347. doi: 10.3390/cancers16193347 (PMC11476106; doi:10.3390/cancers16193347)
Supplement: Supplementary file 1 [file cancers-16-03347-s001.zip]

Archive with 1 entries (1 files):
- cancers-3241417-supplementary.pdf
